# Supplementary material for: Differential Regulation of Genes by the Glucogenic Hormone Asprosin in Ovarian Cancer
Source: J Clin Med. 2022 Oct 8;11(19):5942. doi: 10.3390/jcm11195942 (PMC9573256; doi:10.3390/jcm11195942)
Supplement: Supplementary file 1 [file jcm-11-05942-s001.zip]

Archive with 1 entries (1 files):
- jcm-1876203-supplementary.pdf
